# Supplementary material for: Downregulation of oar-miR-125b Drives Blood–Brain Barrier Breakdown Through the TNFSF4–NF-κB Inflammatory Axis in Enterococcus Faecalis Meningitis
Source: Microorganisms. 2025 Nov 21;13(12):2644. doi: 10.3390/microorganisms13122644 (PMC12734523; doi:10.3390/microorganisms13122644)
Supplement: Supplementary file 1 [file microorganisms-13-02644-s001.zip]

Archive with 1 entries (1 files):
- microorganisms-3965953-supplementary.pdf
